# Supplementary material for: Does Speaking the Same Language With the Caretakers Associate With a Higher Neuraxial Labor Analgesia Use Rate?
Source: Acta Anaesthesiol Scand. 2026 May 5;70:e70248. doi: 10.1111/aas.70248 (PMC13139883; doi:10.1111/aas.70248)
Supplement: Supplementary file 1 — Data S1: aas70248‐sup‐0001‐Supinfo.xlsx. [file AAS-70-0-s001.xlsx]

## Sheet: Taul1
Factors associated with neuraxial analgesia use in parturients that speak primary language other than Finnish or Swedish
	Neuraxial analgesia
Factor	Yes (N)	No (N)	Univariate OR (95 % CI)	p	Multivariate OR (95 % CI)	p
N	2205	1305
Language categorya
I	1273	821	1 (Reference)		1 (Reference)
II	932	484	1.242 (1.079-1.429)	0.003	1.283 (1.093-1.506)	0.002
Primary language geographic group
Europe (EEA)	526	283	1 (Reference)	<0.001	1 (Reference)	<0.001
Europe (non-EEA)	470	245	1.032 (0.835-1.275)	0.769	1.066 (0.843-1.349)	0.593
Middle East / N Africa	317	160	1.066 (0.840-1.353)	0.600	1.126 (0.864-1.468)	0.379
Sub Saharan Africa	278	317	0.473 (0.380-0.586)	<0.001	0.440 (0.344-0.562)	<0.001
South Asia	274	158	0.933 (0.732-1.190)	0.577	0.854 (0.649-1.125)	0.262
East Asia /Pacific	247	99	1.342 (1.020-1.766)	0.035	1.286 (0.949-1.742)	0.105
Other	93	43	1.164 (0.788-1.717)	0.445	1.393 (0.914-2.123)	0.123
Primiparousity	1545	788	1.536 (1.330-1.773)	<0.001	1.281 (1.084-1.513)	0.004
Maternal age (years)	32.4 (4.8)	32.3 (4.9)	1.003 (0.989-1.017)	0.688
BMI	25.1 (4.9)	25.2 (4.9)	0.994 (0.981-1.008)	0.435
Gestational age (weeks)	39.9 (1.7)	39.5 (2.1)	1.110 (1.068-1.153)	<0.001	1.102 (1.058-1.149)	<0.001
Fear of childbirth dg	205	69	1.836 (1.385-2.434)	<0.001	1.566 (1.149-2.133)	0.004
Induction of labor	734	258	2.025 (1.721-2.382)	<0.001	1.062 (0.863-1.306)	0.572
Oxytocine use	990	198	4.556 (3.821-5.416)	<0.001	3.606 (2.923-4.448)	<0.001
Episiotomy use	257	47	3.531 (2.567-4.858)	<0.001	1.650 (1.149-2.369)	0.007
Outcome
vaginal spontaneous	1549	1094	1 (Reference)	<0.001	1 (Reference)	<0.001
vaginal instrumental	320	64	3.531 (2.671-4.669)	<0.001	2.062 (1.513-2.812)	<0.001
Intrapartum cesarean	336	147	1.614 (1.310-1.989)	<0.001	1.374 (1.082-1.746)	0.009
Other labor analgesia
Systemic opioid	143	641	3.330 (2.736-4.054)	<0.001	2.333 (1.877-2.900)	<0.001
Nitrous oxide	1483	741	1.563 (1.358-1.800)	<0.001	1.386 (1.180-1.629)	<0.001
Paracervical block	153	150	0.574 (0.453-0.727)	<0.001	0.510 (0.390-0.667)	<0.001
Pudenthal block	261	173	0.879 (0.715-1.079)	0.217
Unit
Helsinki	1349	820	1 (Reference)	0.042	1 (Reference)	0.016
Espoo	632	352	1.091 (0.933-1.276)	0.274	1.193 (0.995-1.429)	0.056
Hyvinkaa	165	80	1.254 (0.947-1.660)	0.114	1.290 (0.934-1.782)	0.123
Lohja	59	53	0.677 (0.462-0.990)	0.044	0.667 (0.438-1.014)	0.058
					Nagelkerke R2	0.243
a Category I: Primary language and communication language other than Finnish, Swedish or English or needs an
interpreter; Category II: Primary language other than Finnish or Swedish but communicates in Finnish, Swedish or
English without documented need for an interpreter
Factors associated with non-neuraxial analgesia use in parturients that speak primary language other than Finnish or Swedish
	Non-neuraxial labor analgesia used
Factor	Yes (N)	No (N)	Univariate OR (95 % CI)	p	Multivariate OR (95 % CI)	p
N	856	2654
Language categorya
I	541	1553	1 (Reference)
II	315	1101	0.821 (0.701-0.963)	0.015	0.789 (0.654-0.951)	0.013
Primary language geographic group
Europe (EEA)	164	645	1 (Reference)	<0.001	1 (Reference)	<0.001
Europe (non-EEA)	155	560	1.089 (0.850-1.394)	0.501	0.999 (0.754-1.323)	0.995
Middle East / N Africa	114	363	1.235 (0.942-1.620)	0.127	1.069 (0.784-1.459)	0.672
Sub Saharan Africa	222	373	2.341 (1.844-2.972)	<0.001	2.520 (1.909-3.327)	<0.001
South Asia	109	323	1.327 (1.006-1.750)	0.045	1.378 (0.999-1.902)	0.051
East Asia /Pacific	70	276	0.997 (0.729-1.365)	0.987	0.940 (0.657-1.344)	0.735
Other	22	114	0.759 (0.466-1.236)	0.268	0.719 (0.420-1.232)	0.230
Primiparousity	524	1809	0.737 (0.628-0.865)	<0.001	0.826 (0.680-1.002)	0.052
Maternal age (years)	32.3 (4.7)	32.4 (4.9)	0.997 (0.982-1.013)	0.734
BMI	25.2 (4.7)	25.1 (4.9)	1.003 (0.987-1.019)	0.702
Gestational age (weeks)	39.5 (2.2)	39.8 (1.7)	0.931 (0.896-0.968)	<0.001	0.917 (0.876-0.959)	<0.001
Fear of childbirth dg	44	230	0.571 (0.410-0.796)	<0.001	0.725 (0.497-1.058)	0.095
Induction of labor	183	809	0.620 (0.516-0.745)	<0.001	0.967 (0.762-1.226)	0.780
Oxytocine use	160	1028	0.364 (0.301-0.439)	<0.001	0.286 (0.225-0.364)	<0.001
Episiotomy use	44	260	0.499 (0.359-0.693)	<0.001	0.627 (0.428-0.919)	0.017
Outcome
vaginal spontaneous	768	1875	1 (Reference)	<0.001	1 (Reference)	<0.001
vaginal instrumental	50	334	0.365 (0.268-0.498)	<0.001	0.488 (0.343-0.695)	<0.001
Intrapartum cesarean	38	445	0.208 (0.148-0.293)	<0.001	0.316 (0.218-0.459)	<0.001
Labor analgesia type(s)
Systemic opioid	143	641	0.630 (0.515-0.770)	<0.001	0.865 (0.685-1.093)	0.225
Nitrous oxide	741	1483	5.088 (4.121-6.282)	<0.001	6.134 (4.878-7.712)	<0.001
Paracervical block	150	153	3.473 (2.731-4.416)	<0.001	3.342 (2.515-4.441)	<0.001
Pudenthal block	173	261	2.322 (1.882-2.865)	<0.001	2.266 (1.763-2.912)	<0.001
Unit
Helsinki	548	1621	1 (Reference)	0.076	1 (Reference)	0.003
Espoo	234	750	0.923 (0.774-1.100)	0.371	0.752 (0.607-0.931)	0.009
Hyvinkaa	44	201	0.648 (0.461-0.910)	0.012	0.614 (0.412-0.914)	0.016
Lohja	30	82	1.082 (0.704-1.662)	0.718	1.329 (0.817-2.162)	0.252
					Nagelkerke R2	0.309
a Category I: Primary language and communication language other than Finnish, Swedish or English or needs an
interpreter; Category II: Primary language other than Finnish or Swedish but communicates in Finnish, Swedish or
English without documented need for an interpreter
Factors associated with delivery without pharmacological pain relief in parturients that speak primary language other than Finnish or Swedish
	Delivery without pharmacological pain relief (any outcome of delivery)
Factor	Yes (N)	No (N)	Univariate OR (95 % CI)	p	Multivariate OR (95 % CI)	p
N	449	3061
Language categorya
I	280	1814
II	169	1247	0.878 (0.716-1.077)	0.212	0.815 (0.652-1.019)	0.073
Primary language geographic group
Europe (EEA)	119	690	1 (Reference)	0.003	1 (Reference)	0.013
Europe (non-EEA)	90	625	0.835 (0.622-1.121)	0.230	0.846 (0.615-1.163)	0.303
Middle East / N Africa	46	431	0.619 (0.431-0.888)	0.009	0.593 (0.403-0.872)	0.008
Sub Saharan Africa	95	500	1.102 (0.822-1.477)	0.517	1.069 (0.778-1.470)	0.681
South Asia	49	393	0.742 (0.520-1.058)	0.100	0.758 (0.516-1.113)	0.157
East Asia /Pacific	29	317	0.530 (0.346-0.813)	0.004	0.546 (0.348-0.856)	0.008
Other	21	115	1.059 (0.640-1.753)	0.824	0.996 (0.585-1.698)	0.989
Primiparousity	264	2069	0.684 (0.559-0.838)	<0.001	0.744 (0.594-0.933)	0.010
Maternal age (years)	32.3 (5.2)	32.3 (4.8)	0.999 (0.978-1.019)	0.886
BMI	25.2 (5.1)	25.1 (4.9)	1.007 (0.987-1.027)	0.524
Gestational age (weeks)	39.5 (2.1)	39.8 (1.8)	0.928 (0.887-0.971)	0.001	0.941 (0.896-0.988)	0.014
Fear of childbirth dg	25	249	0.666 (0.436-1.017)	0.058	0.604 (0.382-0.954)	0.031
Induction of labor	75	917	0.469 (0.362-0.608)	<0.001	0.815 (0.601-1.104)	0.186
Oxytocine use	38	1150	0.154 (0.109-0.216)	<0.001	0.167 (0.114-0.244)	<0.001
Episiotomy use	3	301	0.062 (0.020-0.193)	<0.001	0.158 (0.050-0.505)	0.002
Outcome
vaginal spontaneous	326	2317	1 (Reference)	<0.001	1 (Reference)	<0.001
vaginal instrumental	14	370	0.269 (0.156-0.464)	<0.001	0.511 (0.290-0.899)	0.020
Intrapartum cesarean	109	374	2.071 (1.625-2.641)	<0.001	2.939 (2.245-3.848)	<0.001
Unit
Helsinki	272	1897	1 (Reference)	0.062	1 (Reference)	0.173
Espoo	118	866	0.950 (0.755-1.197)	0.665	0.924 (0.718-1.190)	0.541
Hyvinkaa	36	209	1.201 (0.825-1.749)	0.339	1.185 (0.785-1.791)	0.419
Lohja	23	89	1.802 (1.120-2.900)	0.015	1.624 (0.978-2.697)	0.061
					Nagelkerke R2	0.167
a Category I: Primary language and communication language other than Finnish, Swedish or English or needs an
interpreter; Category II: Primary language other than Finnish or Swedish but communicates in Finnish, Swedish or
English without documented need for an interpreter
Factors associated with vaginal delivery without pharmacological pain relief in parturients that speak primary language other than Finnish or Swedish
	Vaginal delivery without pharmacological pain relief
Factor	Yes (N)	No (N)	Univariate OR (95 % CI)	p	Multivariate OR (95 % CI)	p
N	340	3170
Language categorya
I	218	1876
II	122	1294	0.811 (0.643-1.024)	0.078	0.825 (0.645-1.055)	0.126
Primary language geographic group
Europe (EEA)	95	714	1 (Reference)	0.014	1 (Reference)	0.048
Europe (non-EEA)	74	641	0.868 (0.629-1.197)	0.388	0.848 (0.604-1.190)	0.339
Middle East / N Africa	35	442	0.595 (0.397-0.893)	0.012	0.593 (0.389-0.906)	0.016
Sub Saharan Africa	68	527	0.970 (0.696-1.350)	0.856	0.948 (0.668-1.345)	0.766
South Asia	31	401	0.581 (0.380-0.887)	0.012	0.612 (0.394-0.952)	0.029
East Asia /Pacific	23	323	0.535 (0.333-0.860)	0.010	0.554 (0.339-0.903)	0.018
Other	14	122	0.862 (0.477-1.561)	0.625	0.801 (0.435-1.474)	0.475
Primiparousity	195	2138	0.649 (0.517-0.815)	<0.001	0.695 (0.543-0.889)	0.004
Maternal age (years)	32.4 (5.2)	32.3 (4.8)	1.001 (0.978-1.024)	0.954
BMI	24.9 (5.1)	25.1 (4.9)	0.990 (0.967-1.013)	0.398
Gestational age (weeks)	39.7 (1.7)	39.7 (1.9)	0.996 (0.938-1.058)	0.892
Fear of childbirth dg	11	263	0.370 (0.200-0.683)	<0.001	0.392 (0.210-0.731)	0.003
Induction of labor	43	949	0.339 (0.244-0.471)	<0.001	0.647 (0.450-0.930)	0.019
Oxytocine use	26	1162	0.143 (0.095-0.215)	<0.001	0.201 (0.130-0.311)	<0.001
Episiotomy use	3	301	0.085 (0.027-0.266)	<0.001	0.178 (0.056-0.570)	0.004
Outcome
vaginal spontaneous or	326	2800	1 (Reference)		1 (Reference)
intrapartum cesarean
vaginal instrumental	14	370	0.325 (0.188-0.561)	<0.001	0.577 (0.328-1.016)	0.057
Unit
Helsinki	193	1976	1 (Reference)	0.019	1 (Reference)	0.271
Espoo	98	886	1.132 (0.877-1.462)	0.340	1.054 (0.805-1.378)	0.704
Hyvinkaa	30	215	1.429 (0.948-2.152)	0.088	1.225 (0.786-1.909)	0.370
Lohja	19	93	2.092 (1.250-3.501)	0.005	1.668 (0.971-2.865)	0.064
					Nagelkerke R2	0.128
a Category I: Primary language and communication language other than Finnish, Swedish or English or needs an
interpreter; Category II: Primary language other than Finnish or Swedish but communicates in Finnish, Swedish or
English without documented need for an interpreter
